# Supplementary material for: Pharmacy Staff Experiences and Needs During Second Dispense of Driving-Impairing Medicines: A Qualitative Study
Source: Pharmacy (Basel). 2025 Oct 9;13(5):146. doi: 10.3390/pharmacy13050146 (PMC12567210; doi:10.3390/pharmacy13050146)
Supplement: Supplementary file 1 [file pharmacy-13-00146-s001.zip]

Archive with 1 entries (1 files):
- pharmacy-3771731-supplementary.pdf
